# Supplementary material for: Human cytomegalovirus-IE2 suppresses antigen presentation of macrophage through the IL10/STAT3 signalling pathway in transgenic mouse
Source: PLoS One. 2025 May 5;20(5):e0322334. doi: 10.1371/journal.pone.0322334 (PMC12052161; doi:10.1371/journal.pone.0322334)
Supplement: S5 Raw Data — (XLSX) [file pone.0322334.s005.xlsx]

## Sheet: Sheet1
Figure2B	CD11b	WT			IE2			WT+T			IE2+T				WT			IE2			WT+T			IE2+T
		mean	SEM	n	mean	SEM	n	mean	SEM	n	mean	SEM	n		mean	SEM	n	mean	SEM	n	mean	SEM	n	mean	SEM	n
		1.01	0.04	5	0.91	0.09	5	3.57	0.18	5	1.78	0.2	5		10.27	2.01	5	10.01	1.09	5	35.6	3.09	5	15.78	2.05	5
	CD11b+CD80+	WT			IE2			WT+T			IE2+T				WT			IE2			WT+T			IE2+T
		mean	SEM	n	mean	SEM	n	mean	SEM	n	mean	SEM	n		mean	SEM	n	mean	SEM	n	mean	SEM	n	mean	SEM	n
		1	0.18	5	0.95	0.09	5	1.7	0.21	5	1.43	0.17	5		6.97	0.78	5	6.49	1.09	5	11.9	1.21	5	10.19	1.67	5
	CD11b+CD86+	WT			IE2			WT+T			IE2+T				WT			IE2			WT+T			IE2+T
		mean	SEM	n	mean	SEM	n	mean	SEM	n	mean	SEM	n		mean	SEM	n	mean	SEM	n	mean	SEM	n	mean	SEM	n
		1	0.039	5	0.98	0.026	5	1.36	0.049	5	1.23	0.051	5		7.47	1.41	5	6.94	1.09	5	9.6	1.59	5	8.68	1.75
	CD11b+MHCI+	WT			IE2			WT+T			IE2+T				WT			IE2			WT+T			IE2+T
		mean	SEM	n	mean	SEM	n	mean	SEM	n	mean	SEM	n		mean	SEM	n	mean	SEM	n	mean	SEM	n	mean	SEM	n
		1	0.09	5	0.89	0.08	5	3.01	0.21	5	1.49	0.17	5		7.38	1.89	5	7.05	0.98	5	23.8	3.01	5	11.8	1.67	5
	CD11b+MHCII+	WT			IE2			WT+T			IE2+T				WT			IE2			WT+T			IE2+T
		mean	SEM	n	mean	SEM	n	mean	SEM	n	mean	SEM	n		mean	SEM	n	mean	SEM	n	mean	SEM	n	mean	SEM	n
		1	0.04	5	0.723	0.02	5	2.1	0.21	5	1.13	0.09	5		10.1	1.34	5	7.23	1.21	5	19.8	2.89	5	10.8	2.01	5
Figure2C	TNFα	WT+PBS	IE2+PBS	WT+LPS	IE2+LPS		IL-1β	WT	IE2	WT+LPS	IE2+LPS		IL6	WT	IE2	WT+LPS	IE2+LPS		IL-12p70	WT	IE2	WT+LPS	IE2+LPS
		1927	1893	7012	4567			63	69	84	76			13	15	59	39			4.2	4.3	8.5	6.5
		1731	1734	6894	4086			68	62	86	79			16	17	62	42			3.6	3.9	8.9	8
		1693	1603	7310	4930			70	66	79	79			14	13	64	40			4.6	4.5	7.9	6.8
		1879	1703	7765	4300			72	68	83	74			13	14	56	45			3.9	4.9	9	7.4
		1901	1832	7189	4376			70	67	81	75			14	16	63	42			3.8	4.6	8.6	7.1
Figure3A	F4/80+iNOS+	WT			IE2			WT+T			IE2+T				WT			IE2			WT+T			IE2+T
		mean	SEM	n	mean	SEM	n	mean	SEM	n	mean	SEM	n		mean	SEM	n	mean	SEM	n	mean	SEM	n	mean	SEM	n
		1	0.038	5	0.789	0.048	5	2.36	0.034	5	1.36	0.022	5		3.45	0.38	5	4.03	0.48	5	21.27	1.8	5	11.56	1.2	5
	F4/80+CD206+	WT			IE2			WT+T			IE2+T				WT			IE2			WT+T			IE2+T
		mean	SEM	n	mean	SEM	n	mean	SEM	n	mean	SEM	n		mean	SEM	n	mean	SEM	n	mean	SEM	n	mean	SEM	n
		1	0.02	5	1.2	0.021	5	0.935	0.18	5	2.67	0.19	5		6.5	0.96	5	7.8	1.1	5	6.08	1.2	5	17.38	1.35	5
Figure3B	WT	20	21	19	18	19
	IE2	13	12	9	8	11
Figure3C	WT	WT+MCP-1	IE2+MCP-1
	19	67	86
	15	62	95
	13	59	93
	16	58	82
	17	52	89
	16	55	98
Figure4B	IL-4 in CD4	WT+PBS			IE2+PBS			WT+LPS			IE2+LPS				WT+PBS			IE2+PBS			WT+LPS			IE2+LPS
		mean	SEM	n	mean	SEM	n	mean	SEM	n	mean	SEM	n		mean	SEM	n	mean	SEM	n	mean	SEM	n	mean	SEM	n
		1	0.235	5	0.39	0.129	5	4.5	0.56	5	11.2	1.145	5		3.05	1.35	5	1.2	0.79	5	5.78	1.63	5	11.8	1.94	5
	IFN-γ in CD4	WT+PBS			IE2+PBS			WT+LPS			IE2+LPS				WT+PBS			IE2+PBS			WT+LPS			IE2+LPS
		mean	SEM	n	mean	SEM	n	mean	SEM	n	mean	SEM	n		mean	SEM	n	mean	SEM	n	mean	SEM	n	mean	SEM	n
		1	0.026	5	0.32	0.057	5	2.98	0.32	5	1.93	0.275	5		7.65	1.26	5	4.5	1.07	5	22.8	3.32	5	14.78	2.57	5
Figure4D	IFN-γ in CD8	WT+PBS			IE2+PBS			WT+LPS			IE2+LPS				WT+PBS			IE2+PBS			WT+LPS			IE2+LPS
		mean	SEM	n	mean	SEM	n	mean	SEM	n	mean	SEM	n		mean	SEM	n	mean	SEM	n	mean	SEM	n	mean	SEM	n
		1	0.067	5	0.76	0.054	5	7.6	0.345	5	5.1	0.412	5		2.89	0.76	5	2.2	0.65	5	22.8	2.45	5	15.4	2.65	5
	TNF-α in CD8	WT+PBS			IE2+PBS			WT+LPS			IE2+LPS				WT+PBS			IE2+PBS			WT+LPS			IE2+LPS
		mean	SEM	n	mean	SEM	n	mean	SEM	n	mean	SEM	n		mean	SEM	n	mean	SEM	n	mean	SEM	n	mean	SEM	n
		1	0.097	5	0.53	0.175	5	29.5	1.789	5	24.05	1.87	5		1.36	0.67	5	0.56	0.35	5	31.3	4.56	5	27.78	4.39	5
Figure5A		WT+PBS			IE2+PBS			WT+LPS			IE2+LPS
		mean	SEM	n	mean	SEM	n	mean	SEM	n	mean	SEM	n
	H2-D1	1.01028	0.20328	3	0.934841	0.298691	3	5.78	0.1423	2	5.489	0.231	3
	β-2m	1.23836	0.195449	3	0.532826	0.098512	3	7.892	0.2541	2	2.123	0.129	3
	CD74	1.03458	0.0751297	3	0.71847	0.17064	3	5.345	0.125	5	2.145	0.095	3
Figure5B		WT+PBS			IE2+PBS			WT+LPS			IE2+LPS
		mean	SEM	n	mean	SEM	n	mean	SEM	n	mean	SEM	n
	IL-12b	1.12774	0.137293	3	1.14929	0.0709041	3	2.185	0.119	3	1.594	0.0713	3
	IL-10	1.02098	0.191195	3	1.06423	0.294465	3	0.568	0.0872	3	3.06423	0.294465	3
FigureS3	Weight（g）	age（weeks）	WT	IE2			Feed Weight（g）	age（weeks）	WT	IE2
		4	14.8	14.2				4	15.5	14.9
		5	15.6	15.2				5	16	15.5
		6	17.8	17				6	15.8	16
		7	17.2	17.7				7	16.8	16.3
		8	18.3	18				8	17.6	17.6
		9	19.4	18.7				9	17.5	18
		10	20.2	19.2				10	17.8	18.2
		11	20.8	20.1				11	18	18.1
		12	20.9	20.5				12	18.4	18.5
		13	21.7	21				13	18.5	18.2
